# Supplementary material for: Identification of Key Pathways and Genes Related to the Development of Hair Follicle Cycle in Cashmere Goats
Source: Genes (Basel). 2021 Jan 27;12(2):180. doi: 10.3390/genes12020180 (PMC7911279; doi:10.3390/genes12020180)
Supplement: Supplementary file 1 [file genes-12-00180-s001.zip]

Archive with 5 entries (5 files):
- supplemental table.xls
- Supplemental Figure S1.pdf
- Supplemental Figure S2.pdf
- Supplemental Figure S3.pdf
- Supplemental Figure S4.png
