# Supplementary material for: Identification of Key Pathways and Genes Related to the Development of Hair Follicle Cycle in Cashmere Goats
Source: Genes (Basel). 2021 Jan 27;12(2):180. doi: 10.3390/genes12020180 (PMC7911279; doi:10.3390/genes12020180)
Supplement: Supplementary file 1 [file genes-12-00180-s001.zip › supplemental table.xls]

## Sheet: Table S1
Table S1. Alignment rates of effective RNA-seq sequences on the reference genome
Month	Rep1 (%)	Rep2 (%)	Rep3 (%)	Averege Alignment rate (%)
1	96.59	97.37	97.54	97.17
2	97.48	97.35	97.96	97.6
3	97.68	97.47	96.62	97.26
4	98.23	97.34	96.88	97.48
5	96.63	98.27	97.51	97.47
6	98.02	96.77	98.31	97.7
7	96.59	96.97	97.95	97.17
8	97.44	97.74	97.55	97.58
9	96.31	97.99	97.4	97.23
10	98.24	97.13	98.05	97.81
11	97.34	97.17	97.87	97.46
12	97.6	97.47	97.82	97.63

## Sheet: Table S2
Table S2. The list of genes contained in each module
Modules	Gene Numbers	Gene Names
MEblack	167	PDE6A ENSCHIG00000008912 PADI1 CCDC88B PADI3 SPATA5L1 HOXA1 MAP1LC3C C5AR1 ENSCHIG00000004564 TGM7 ENSCHIG00000021181 ENSCHIG00000002864 KRT28 ENSCHIG00000010511 ENSCHIG00000012764 FRRS1L C6orf15 RXYLT1 SYT12 ENSCHIG00000002437 ENSCHIG00000006463 ELF3 ADAM23 IFITM5 EFHC1 ENSCHIG00000027237 ADCY5 ENSCHIG00000022158 BAMBI ENSCHIG00000025510 ECRG4 KRT71 LGI4 PRSS56 DLEC1 ENSCHIG00000013514 HUS1 NR2C…
MEbrown	685	NPDC1 ENSCHIG00000011109 HPSE2 ENSCHIG00000006745 PYROXD2 PRCP SUPV3L1 H2AZ2 GNG8 COX7A2L NAPRT IER2 NAGPA FAN1 POLR2L TMEM139 ENSCHIG00000010301 SSC4D CHMP4A ENSCHIG00000007457 AMZ2 PPP1R14A ENSCHIG00000026291 ENSCHIG00000020485 XAB2 ENSCHIG00000011166 ENSCHIG00000000879 PEBP4 ENSCHIG00000015838 DNAI1 METTL23 ANAPC4 ENSCHIG00000014481 KCNF1 CCDC28B ENSCHIG00000010418 STK16 NDUFAB1 NOSIP NOSTRIN …
MEgreen	320	SLC6A2 KRTAP7.1 OTOP2 HSD17B2 ENSCHIG00000017754 ANGPTL5 PLA2G2C KRT82 LGR6 HOXC13 CLHC1 AQP9 FABP7 ENSCHIG00000020416 SERPINA12 SOLD1 JAM3 ENSCHIG00000005556 CAMK1 KRT1 LRTOMT TMEM240 SIX5 GDPD5 SSTR2 ENSCHIG00000007290 DLX2 GJB6 ENSCHIG00000001591 KRT39 ENSCHIG00000020628 CAVIN3 NEIL1 ENSCHIG00000026301 HENMT1 RAB37 ENSCHIG00000023678 SIPA1 ENSCHIG00000027141 ENSCHIG00000004098 GSDMA KRT26 LLGL…
MEgreenyellow	71	C1QC ENSCHIG00000015607 ENSCHIG00000010601 ENSCHIG00000023872 ENSCHIG00000008117 ENSCHIG00000017096 ENSCHIG00000010344 ENSCHIG00000017373 ENSCHIG00000016644 ENSCHIG00000000533 VSIG8 CATSPER4 NPTX2 S100A3 WARS1 ENSCHIG00000009372 ENSCHIG00000010356 ENSCHIG00000017462 CAMLG ENSCHIG00000012768 THG1L ENSCHIG00000011548 RHCG RGS1 PSTPIP2 ENSCHIG00000008296 ENSCHIG00000011563 TIGD7 TYW3 ENSCHIG00000009…
MEgrey	427	ENSCHIG00000011790 ENSCHIG00000023676 ENSCHIG00000025266 MTHFD2L LRRC71 CAPS ENSCHIG00000009003 ENSCHIG00000010403 TCEANC2 TMEM52 TNNT3 ENSCHIG00000011788 ENSCHIG00000014679 SERPINE3 TMEM156 NAALADL1 PDZD3 ENSCHIG00000013818 REM2 FAM221B ENSCHIG00000009624 GALR2 HOXB5 ENSCHIG00000022736 SLA UCN2 ENSCHIG00000019856 ENSCHIG00000023598 THPO ENSCHIG00000017601 ENSCHIG00000024354 ENSCHIG00000020150 TC…
MEmagenta	317	PNMA1 ENSCHIG00000008848 ENSCHIG00000018350 TRIB3 RRP7A ENSCHIG00000019897 ENSCHIG00000027263 ANGPT4 TOR3A TJAP1 PLCL2 EMILIN1 TAF12 A4GALT TOMM34 ENSCHIG00000014143 FERMT3 ENSCHIG00000008822 CMTM3 ENSCHIG00000010635 SPRY2 TPBG IRAG2 LDH.A ENSCHIG00000008352 IL17D ENSCHIG00000026105 JPH2 LXN COQ10A TNFRSF1A SDHD ENSCHIG00000011889 SNTA1 FAM180B DVL1 MSS51 UCP2 ENSCHIG00000008471 ENSCHIG0000002205…
MEpurple	121	CLMP CREB3L1 SERPINF1 CYP2F1 COL1A1 KLK8 BPIFB2 ENSCHIG00000009184 SMTNL2 IL17C ENSCHIG00000004889 ENSCHIG00000026700 TNNT2 ENSCHIG00000014987 KRT4 ITGBL1 ENSCHIG00000027083 ENSCHIG00000013458 FAM178B ENSCHIG00000011908 COL26A1 C1QA ENSCHIG00000014225 ENSCHIG00000022740 COL1A2 ST6GALNAC1 KLK6 ENSCHIG00000012479 FKBP7 ENSCHIG00000024364 CRYAB CAPN14 NNAT ENSCHIG00000025445 ENSCHIG00000024463 ENSCH…
MEtan	49	NR4A2 ACSM3 H2BC18 AQP11 ENSCHIG00000019933 CKS2 HACL1 NR4A1 FAIM FOSB KRT79 ENSCHIG00000009676 BCO2 TMEM60 ELOVL3 IDNK FA2H GLYCTK ENSCHIG00000012088 MND1 IGFBP1 FOS ENSCHIG00000010141 ENSCHIG00000013763 ATP6V0D2 ENSCHIG00000017139 ENSCHIG00000017465 ENSCHIG00000015313 ENSCHIG00000000713 CCDC190 ENSCHIG00000000200 HACD1 MTARC2 CLSTN3 ENPP3 AADACL2 PROK2 ATF3 ENSCHIG00000026450 ADGRL4 ENSCHIG0000…
MEturquoise	5127	C9orf152 AACS FSTL1 PLPBP KRTCAP2 SLMAP FAM219A SAMD4A TMEM216 ENSCHIG00000025653 ENSCHIG00000010550 SMARCD3 CMTR2 PKNOX2 BTG2 ENSCHIG00000008814 APBB2 XDH ENSCHIG00000021680 AEN NCF4 ENSCHIG00000025567 SLC10A7 BRIX1 NHLRC3 PXYLP1 ENSCHIG00000012196 RAB1B GALNT3 ENSCHIG00000020379 STYK1 ENSCHIG00000016439 CCNI EP300 C12orf66 SMIM17 CENPQ CHORDC1 MON1B DTNBP1 ZAR1L ENSCHIG00000005720 COPRS REEP6 Z…
MEyellow	405	MMP2 MMP7 ENSCHIG00000015075 SOD2 FGR LYAR ENSCHIG00000011047 ENSCHIG00000025443 ENSCHIG00000023504 ENSCHIG00000013148 UFSP1 ENSCHIG00000023354 WDR89 CCL19 ENSCHIG00000006914 ENSCHIG00000001465 ENSCHIG00000012652 ENSCHIG00000006969 TONSL FCN1 CYP1A1 GBGT1 SDC2 LTBR CDHR5 OVCA2 PIGF RBPMS IRX3 ARID5A GLYATL2 DUS4L TNFAIP6 VWCE PGLYRP1 SERPINB13 RAB20 ENSCHIG00000020629 CA9 ENSCHIG00000024712 IL20R…

## Sheet: Table S3
Table S3. Go functional annotation of genes from the modules significantly related to the cyclic development of hair follicle
Modules	Ontologies	Term	Term Id	P_adj	-log10(P_adj)	Gene Number	Gene Name
MEblack	BP	epithelial cell differentiation	GO:0030855	0.029145	1.53544	12	WNT11,VIL1,TCF15,NR2F2,KRT36,FRZB,ELF3,DLX3,ENSCHIG00000005099,ENSCHIG00000010406,ENSCHIG00000011448,ENSCHIG00000025484
	CC	intermediate filament	GO:0005882	6.36e-19	18.1967	21	NES,KRT78,KRT71,KRT36,KRT35,KRT28,KRT27,ENSCHIG00000002864,ENSCHIG00000004564,ENSCHIG00000006463,ENSCHIG00000007577,ENSCHIG00000008757,ENSCHIG00000008912,ENSCHIG00000010406,ENSCHIG00000011715,ENSCHIG00000016488,ENSCHIG00000017849,ENSCHIG00000021923,ENSCHIG00000024894,ENSCHIG00000025510,ENSCHIG00000026924
		intermediate filament cytoskeleton	GO:0045111	2.34e-18	17.6311	22	NES,KRT78,KRT71,KRT36,KRT35,KRT28,KRT27,ADCY5,ENSCHIG00000002864,ENSCHIG00000004564,ENSCHIG00000006463,ENSCHIG00000007577,ENSCHIG00000008757,ENSCHIG00000008912,ENSCHIG00000010406,ENSCHIG00000011715,ENSCHIG00000016488,ENSCHIG00000017849,ENSCHIG00000021923,ENSCHIG00000024894,ENSCHIG00000025510,ENSCHIG00000026924
		polymeric cytoskeletal fiber	GO:0099513	1.31e-10	9.88207	22	TPPP,NES,KRT78,KRT71,KRT36,KRT35,KRT28,KRT27,ENSCHIG00000002864,ENSCHIG00000004564,ENSCHIG00000006463,ENSCHIG00000007577,ENSCHIG00000008757,ENSCHIG00000008912,ENSCHIG00000010406,ENSCHIG00000011715,ENSCHIG00000016488,ENSCHIG00000017849,ENSCHIG00000021923,ENSCHIG00000024894,ENSCHIG00000025510,ENSCHIG00000026924
		supramolecular fiber	GO:0099512	2.31e-08	7.63589	22	TPPP,NES,KRT78,KRT71,KRT36,KRT35,KRT28,KRT27,ENSCHIG00000002864,ENSCHIG00000004564,ENSCHIG00000006463,ENSCHIG00000007577,ENSCHIG00000008757,ENSCHIG00000008912,ENSCHIG00000010406,ENSCHIG00000011715,ENSCHIG00000016488,ENSCHIG00000017849,ENSCHIG00000021923,ENSCHIG00000024894,ENSCHIG00000025510,ENSCHIG00000026924
		supramolecular polymer	GO:0099081	2.57e-08	7.5894	22	TPPP,NES,KRT78,KRT71,KRT36,KRT35,KRT28,KRT27,ENSCHIG00000002864,ENSCHIG00000004564,ENSCHIG00000006463,ENSCHIG00000007577,ENSCHIG00000008757,ENSCHIG00000008912,ENSCHIG00000010406,ENSCHIG00000011715,ENSCHIG00000016488,ENSCHIG00000017849,ENSCHIG00000021923,ENSCHIG00000024894,ENSCHIG00000025510,ENSCHIG00000026924
		keratin filament	GO:0045095	9.75e-08	7.01103	10	KRT78,KRT71,ENSCHIG00000004564,ENSCHIG00000006463,ENSCHIG00000007577,ENSCHIG00000008757,ENSCHIG00000008912,ENSCHIG00000016488,ENSCHIG00000024894,ENSCHIG00000026924
		supramolecular complex	GO:0099080	4.52e-07	6.34449	24	TPPP,NES,MAP1LC3C,KRT78,KRT71,KRT36,KRT35,KRT28,KRT27,CENPW,ENSCHIG00000002864,ENSCHIG00000004564,ENSCHIG00000006463,ENSCHIG00000007577,ENSCHIG00000008757,ENSCHIG00000008912,ENSCHIG00000010406,ENSCHIG00000011715,ENSCHIG00000016488,ENSCHIG00000017849,ENSCHIG00000021923,ENSCHIG00000024894,ENSCHIG00000025510,ENSCHIG00000026924
		cytoskeleton	GO:0005856	0.000190124	3.72096	29	VIL1,TPPP,NES,KRT78,KRT71,KRT36,KRT35,KRT28,KRT27,KANK4,EFHC1,CEP72,CCNB2,ARMC9,ADCY5,ENSCHIG00000002864,ENSCHIG00000004564,ENSCHIG00000006463,ENSCHIG00000007577,ENSCHIG00000008757,ENSCHIG00000008912,ENSCHIG00000010406,ENSCHIG00000011715,ENSCHIG00000016488,ENSCHIG00000017849,ENSCHIG00000021923,ENSCHIG00000024894,ENSCHIG00000025510,ENSCHIG00000026924
MEbrown	MF	structural constituent of ribosome	GO:0003735	5.8e-26	25.2363	64	RPL36,MRPS25,MRPS15,MRPL55,MRPL52,MRPL41,MRPL27,MRPL24,MRPL14,ENSCHIG00000001593,ENSCHIG00000000917,ENSCHIG00000000786,ENSCHIG00000000315,ENSCHIG00000007633,ENSCHIG00000009503,ENSCHIG00000003085,ENSCHIG00000003100,ENSCHIG00000003454,ENSCHIG00000004998,ENSCHIG00000005169,ENSCHIG00000005268,ENSCHIG00000006454,ENSCHIG00000006564,ENSCHIG00000007367,ENSCHIG00000007457,ENSCHIG00000007926,ENSCHIG0000000…
		structural molecule activity	GO:0005198	4.86e-19	18.3134	70	TUBA4A,RPL36,NEXN,MRPS25,MRPS15,MRPL55,MRPL52,MRPL41,MRPL27,MRPL24,MRPL14,ENSCHIG00000001593,ENSCHIG00000000917,ENSCHIG00000000786,ENSCHIG00000000315,CRYBB1,CLDN4,ENSCHIG00000007633,ENSCHIG00000009503,ENSCHIG00000003085,ENSCHIG00000003100,ENSCHIG00000003454,ENSCHIG00000004998,ENSCHIG00000005169,ENSCHIG00000005268,ENSCHIG00000006454,ENSCHIG00000006564,ENSCHIG00000007367,ENSCHIG00000007457,ENSCHIG0…
	BP	translation	GO:0006412	2.27e-16	15.6434	74	UQCC2,RPL36,PER1,NANOS3,MRPS15,MRPL52,MRPL41,MRPL27,MRPL24,MRPL14,MOV10,MALSU1,JMJD4,FARS2,ENSCHIG00000001593,ENSCHIG00000000917,ENSCHIG00000000786,ENSCHIG00000000315,EIF4EBP3,EIF3K,EIF1AD,EEF1D,DALRD3,CDK5RAP1,C12ORF65,ENSCHIG00000007633,ENSCHIG00000009503,ENSCHIG00000003085,ENSCHIG00000003100,ENSCHIG00000004998,ENSCHIG00000005169,ENSCHIG00000005268,ENSCHIG00000006454,ENSCHIG00000006564,ENSCHIG0…
		amide biosynthetic process	GO:0043604	6.74e-16	15.171	79	UQCC2,SPHK1,RPL36,PER1,PDHA2,NANOS3,MRPS15,MRPL52,MRPL41,MRPL27,MRPL24,MRPL14,MOV10,MALSU1,JMJD4,FARS2,ENSCHIG00000001593,ENSCHIG00000000917,ENSCHIG00000000786,ENSCHIG00000000315,EIF4EBP3,EIF3K,EIF1AD,EEF1D,DALRD3,CEBPA,CDK5RAP1,C12ORF65,ACSS2,ENSCHIG00000007633,ENSCHIG00000009503,ENSCHIG00000003085,ENSCHIG00000003100,ENSCHIG00000004998,ENSCHIG00000005169,ENSCHIG00000005268,ENSCHIG00000006454,ENS…
		peptide biosynthetic process	GO:0043043	6.99e-16	15.1556	74	UQCC2,RPL36,PER1,NANOS3,MRPS15,MRPL52,MRPL41,MRPL27,MRPL24,MRPL14,MOV10,MALSU1,JMJD4,FARS2,ENSCHIG00000001593,ENSCHIG00000000917,ENSCHIG00000000786,ENSCHIG00000000315,EIF4EBP3,EIF3K,EIF1AD,EEF1D,DALRD3,CDK5RAP1,C12ORF65,ENSCHIG00000007633,ENSCHIG00000009503,ENSCHIG00000003085,ENSCHIG00000003100,ENSCHIG00000004998,ENSCHIG00000005169,ENSCHIG00000005268,ENSCHIG00000006454,ENSCHIG00000006564,ENSCHIG0…
		peptide metabolic process	GO:0006518	3.07e-15	14.5134	77	UQCC2,RPL36,PER1,NANOS3,MRPS15,MRPL52,MRPL41,MRPL27,MRPL24,MRPL14,MOV10,MALSU1,JMJD4,GSTM3,FARS2,ENSCHIG00000001593,ENSCHIG00000000917,ENSCHIG00000000786,ENSCHIG00000000315,EIF4EBP3,EIF3K,EIF1AD,EEF1D,DALRD3,CPQ,CDK5RAP1,C12ORF65,ABCA7,ENSCHIG00000007633,ENSCHIG00000009503,ENSCHIG00000003085,ENSCHIG00000003100,ENSCHIG00000004998,ENSCHIG00000005169,ENSCHIG00000005268,ENSCHIG00000006454,ENSCHIG0000…
		cellular amide metabolic process	GO:0043603	7.21e-15	14.1423	85	UQCC2,SPHK1,SMPDL3B,RPL36,PSAP,PER1,PDHA2,NANOS3,MRPS15,MRPL52,MRPL41,MRPL27,MRPL24,MRPL14,MOV10,MALSU1,JMJD4,GSTM3,FUT7,FARS2,ENSCHIG00000001593,ENSCHIG00000000917,ENSCHIG00000000786,ENSCHIG00000000315,EIF4EBP3,EIF3K,EIF1AD,EEF1D,DALRD3,CPQ,CEBPA,CDK5RAP1,C12ORF65,ACSS2,ABCA7,ENSCHIG00000007633,ENSCHIG00000009503,ENSCHIG00000003085,ENSCHIG00000003100,ENSCHIG00000004998,ENSCHIG00000005169,ENSCHIG…
		organonitrogen compound biosynthetic process	GO:1901566	3.24e-12	11.49	104	UROD,UQCC2,SPHK1,RSAD1,RPL36,PID1,PGAP2,PER1,PDHA2,PCBD2,NAPRT,NANOS3,MRPS15,MRPL52,MRPL41,MRPL27,MRPL24,MRPL14,MOV10,MALSU1,LPCAT1,LCAT,LAG3,JMJD4,INHBA,HHATL,FUT7,FARS2,ENSCHIG00000001593,ENSCHIG00000001204,ENSCHIG00000000917,ENSCHIG00000000786,ENSCHIG00000000315,EIF4EBP3,EIF3K,EIF1AD,EEF1D,DERL3,DALRD3,CKMT2,CEBPA,CDK5RAP1,C12ORF65,B4GAT1,APRT,ALG12,ALAD,ACSS2,ENSCHIG00000007633,ENSCHIG0000000…
		metabolic process	GO:0008152	0.0366077	1.43643	345	ZSCAN2,ZNF496,ZNF444,ZNF395,ZNF16,XRCC5,XAB2,WRAP53,WFDC2,WDR93,WDR54,WDR41,UROD,UQCC2,UBE2E1,TYSND1,TTLL12,TTF1,TSR3,TSKS,TRPM4,TP73,TOMM7,TNS2,TGM5,TGDS,TEAD3,TCEA3,TAF1C,SUPV3L1,SUPT4H1,STK16,STARD3,SPINK4,SPHK1,SNRNP25,SMPDL3B,SMARCAL1,SLC9A3R1,SIGIRR,SHLD2,SHARPIN,SGF29,SFN,SERPINE2,SELENOM,SDHC,SCNM1,SCMH1,SAT2,SAP30BP,S100A13,RSAD1,RPL36,ROMO1,REC8,RARRES2,RAB7A,PYROXD2,PTPA,PSMB10,PSAP,PR…
		cellular metabolic process	GO:0044237	0.0380106	1.4201	309	ZSCAN2,ZNF496,ZNF444,ZNF395,ZNF16,XRCC5,XAB2,WRAP53,WFDC2,WDR93,WDR54,WDR41,UROD,UQCC2,UBE2E1,TYSND1,TTLL12,TTF1,TSR3,TSKS,TRPM4,TP73,TOMM7,TNS2,TGM5,TGDS,TEAD3,TCEA3,TAF1C,SUPV3L1,SUPT4H1,STK16,STARD3,SPINK4,SPHK1,SNRNP25,SMPDL3B,SMARCAL1,SLC9A3R1,SIGIRR,SHLD2,SHARPIN,SGF29,SFN,SERPINE2,SDHC,SCNM1,SCMH1,SAT2,SAP30BP,RSAD1,RPL36,ROMO1,REC8,RARRES2,RAB7A,PTPA,PSMB10,PSAP,PRXL2B,PRKRIP1,PRKAR1B,PRC…
	CC	ribosome	GO:0005840	3.07e-22	21.5132	67	RPL36,NDUFAB1,MRPS26,MRPS15,MRPL55,MRPL52,MRPL41,MRPL27,MRPL24,MRPL21,MRPL14,MALSU1,ENSCHIG00000001593,ENSCHIG00000000917,ENSCHIG00000000786,ENSCHIG00000000315,ENSCHIG00000007633,ENSCHIG00000009503,ENSCHIG00000003085,ENSCHIG00000003100,ENSCHIG00000003454,ENSCHIG00000004998,ENSCHIG00000005169,ENSCHIG00000005268,ENSCHIG00000006454,ENSCHIG00000006564,ENSCHIG00000007367,ENSCHIG00000007457,ENSCHIG0000…
		large ribosomal subunit	GO:0015934	2.92e-09	8.53396	21	NDUFAB1,MRPL55,MRPL52,MRPL41,MRPL27,MRPL24,MRPL21,MRPL14,MALSU1,ENSCHIG00000000786,ENSCHIG00000003454,ENSCHIG00000005268,ENSCHIG00000006454,ENSCHIG00000007367,ENSCHIG00000008026,ENSCHIG00000011183,ENSCHIG00000012355,ENSCHIG00000012359,ENSCHIG00000012581,ENSCHIG00000015838,ENSCHIG00000019636
		ribosomal subunit	GO:0044391	4.86e-08	7.31378	24	NDUFAB1,MRPS26,MRPL55,MRPL52,MRPL41,MRPL27,MRPL24,MRPL21,MRPL14,MALSU1,ENSCHIG00000000786,ENSCHIG00000003454,ENSCHIG00000005268,ENSCHIG00000006454,ENSCHIG00000007367,ENSCHIG00000008026,ENSCHIG00000008613,ENSCHIG00000011183,ENSCHIG00000011972,ENSCHIG00000012355,ENSCHIG00000012359,ENSCHIG00000012581,ENSCHIG00000015838,ENSCHIG00000019636
		organelle	GO:0043226	5.93e-06	5.22688	365	ZSCAN2,ZNF496,ZNF444,ZNF408,ZNF395,ZNF16,XRCC5,XAB2,WRAP53,WDR54,WDR34,VAMP5,UTP3,USE1,UROD,UQCC2,UBE2E1,TYSND1,TUBA4A,TTF1,TSKS,TRPM4,TPPP2,TP73,TOMM7,TOMM40L,TNNI3,TNNI1,TNNC2,TMEM79,THYN1,TEAD3,TCEA3,TAF1C,SUPV3L1,SUPT4H1,STX8,STRC,STK16,STARD3,SPHK1,SPATA6,SPATA24,SPA17,SNRNP35,SNRNP25,SNCG,SMARCAL1,SMAGP,SLC9A3R1,SLC25A28,SIL1,SHLD2,SGF29,SFN,SERPINE2,SELENOM,SELENOF,SDHC,SCNN1B,SCMH1,SAP30B…
		mitochondrion	GO:0005739	2.41e-05	4.6184	70	UQCC2,TOMM7,TOMM40L,SUPV3L1,STARD3,SLC25A28,SDHC,RSAD1,ROMO1,RAB38,PTRH2,PDHA2,PCCB,NTHL1,NOL3,NENF,NDUFS5,NDUFB9,NDUFB7,NDUFB10,NDUFAF1,NDUFAB1,MTRES1,MRPS26,MRPS25,MRPL55,MRPL52,MRPL41,MRPL27,MRPL24,MRPL21,MRPL14,METAP1D,MALSU1,IDH3A,HSCB,GSK3A,GPAT2,GCDH,GADD45GIP1,FMC1,FDXR,FAM110B,ETFB,DNLZ,DEPP1,CRAT,COX7A2L,COX17,COQ4,COA8,CMC2,CMC1,CDK5RAP1,BDH1,AURKAIP1,ANTKMT,ALKBH3,ACSM1,ACSF3,ENSCHIG0…
		intracellular organelle	GO:0043229	4.16e-05	4.38094	351	ZSCAN2,ZNF496,ZNF444,ZNF408,ZNF395,ZNF16,XRCC5,XAB2,WRAP53,WDR34,VAMP5,UTP3,USE1,UROD,UQCC2,UBE2E1,TYSND1,TUBA4A,TTF1,TSKS,TRPM4,TP73,TOMM7,TOMM40L,TNNI3,TNNI1,TNNC2,TMEM79,THYN1,TEAD3,TCEA3,TAF1C,SUPV3L1,SUPT4H1,STX8,STK16,STARD3,SPHK1,SPATA24,SNRNP35,SNRNP25,SNCG,SMARCAL1,SMAGP,SLC25A28,SIL1,SHLD2,SGF29,SFN,SERPINE2,SELENOM,SELENOF,SDHC,SCMH1,SAP30BP,S100A5,S100A4,S100A16,S100A13,RSAD1,RPL36,RO…
		intracellular	GO:0005622	5.8e-05	4.23678	391	ZSCAN2,ZNF496,ZNF444,ZNF408,ZNF395,ZNF16,XRCC5,XAB2,WRAP53,WDR41,WDR34,VAMP5,UTP3,USE1,UROD,UQCC2,UBE2E1,TYSND1,TUBA4A,TTLL12,TTF1,TSKS,TRPM4,TPPP2,TP73,TOMM7,TOMM40L,TNNI3,TNNI1,TNNC2,TMEM79,TMEM131L,THYN1,TEAD3,TCEA3,TAF1C,SUPV3L1,SUPT4H1,STX8,STK16,STARD3,SPHK1,SPATA24,SPA17,SNRNP35,SNRNP25,SNCG,SMARCAL1,SMAGP,SLC9A3R1,SLC25A28,SIL1,SHLD2,SHARPIN,SGF29,SFN,SERPINE2,SELENOM,SELENOF,SDHC,SCMH1,S…
		intracellular non-membrane-bounded organelle	GO:0043232	0.000149776	3.82456	157	ZNF16,XRCC5,WRAP53,WDR34,UTP3,UQCC2,TUBA4A,TTF1,TSKS,TNNI3,TNNI1,TNNC2,TAF1C,SUPV3L1,SNCG,SMARCAL1,SHLD2,SCMH1,SAP30BP,S100A16,S100A13,RPL36,REC8,RAB7A,PRKRIP1,PPP2R5C,POLR2I,POLR1E,PLK3,PIMREG,PIH1D1,PELP1,PDHA2,NUDT16,NTHL1,NSMCE1,NOP53,NLE1,NEXN,NDUFAB1,NDOR1,NANOS3,MYH6,MRPS26,MRPS15,MRPL55,MRPL52,MRPL41,MRPL27,MRPL24,MRPL21,MRPL14,MOV10,MAP1S,MALSU1,LPCAT1,LLPH,KRT7,KRT5,KIZ,IFT43,IFT27,IER5…
		non-membrane-bounded organelle	GO:0043228	0.000152759	3.81599	157	ZNF16,XRCC5,WRAP53,WDR34,UTP3,UQCC2,TUBA4A,TTF1,TSKS,TNNI3,TNNI1,TNNC2,TAF1C,SUPV3L1,SNCG,SMARCAL1,SHLD2,SCMH1,SAP30BP,S100A16,S100A13,RPL36,REC8,RAB7A,PRKRIP1,PPP2R5C,POLR2I,POLR1E,PLK3,PIMREG,PIH1D1,PELP1,PDHA2,NUDT16,NTHL1,NSMCE1,NOP53,NLE1,NEXN,NDUFAB1,NDOR1,NANOS3,MYH6,MRPS26,MRPS15,MRPL55,MRPL52,MRPL41,MRPL27,MRPL24,MRPL21,MRPL14,MOV10,MAP1S,MALSU1,LPCAT1,LLPH,KRT7,KRT5,KIZ,IFT43,IFT27,IER5…
		ribonucleoprotein complex	GO:1990904	0.000746913	3.12673	36	ZNHIT6,XRCC5,XAB2,WRAP53,SNRNP35,SNRNP25,PIH1D1,NDUFAB1,MRPS26,MRPL55,MRPL52,MRPL41,MRPL27,MRPL24,MRPL21,MRPL14,MALSU1,LSM8,ENSCHIG00000000786,EIF3K,DERL3,DERL2,ENSCHIG00000003454,ENSCHIG00000005268,ENSCHIG00000006454,ENSCHIG00000007367,ENSCHIG00000008026,ENSCHIG00000008613,ENSCHIG00000011183,ENSCHIG00000011972,ENSCHIG00000012355,ENSCHIG00000012359,ENSCHIG00000012581,ENSCHIG00000015838,ENSCHIG000…
		mitochondrial protein complex	GO:0098798	0.00177872	2.74989	21	TOMM7,SUPV3L1,NDUFS5,NDUFB9,NDUFB7,NDUFB10,NDUFAB1,MRPS26,MRPL55,MRPL52,MRPL41,MRPL27,MRPL24,MRPL21,MRPL14,MALSU1,ENSCHIG00000007170,ENSCHIG00000008931,ENSCHIG00000009222,ENSCHIG00000009750,ENSCHIG00000015850
		mitochondrial large ribosomal subunit	GO:0005762	0.00408397	2.38892	9	NDUFAB1,MRPL55,MRPL52,MRPL41,MRPL27,MRPL24,MRPL21,MRPL14,MALSU1
		organellar large ribosomal subunit	GO:0000315	0.00408397	2.38892	9	NDUFAB1,MRPL55,MRPL52,MRPL41,MRPL27,MRPL24,MRPL21,MRPL14,MALSU1
		mitochondrial ribosome	GO:0005761	0.0211548	1.67459	10	NDUFAB1,MRPS26,MRPL55,MRPL52,MRPL41,MRPL27,MRPL24,MRPL21,MRPL14,MALSU1
		organellar ribosome	GO:0000313	0.0211548	1.67459	10	NDUFAB1,MRPS26,MRPL55,MRPL52,MRPL41,MRPL27,MRPL24,MRPL21,MRPL14,MALSU1
		GTPase complex	GO:1905360	0.0430081	1.36645	5	GNGT1,GNG8,GNG3,GNG11,ENSCHIG00000007229
		heterotrimeric G-protein complex	GO:0005834	0.0430081	1.36645	5	GNGT1,GNG8,GNG3,GNG11,ENSCHIG00000007229
MEgreenyellow	CC	keratin filament	GO:0045095	9.4e-21	20.0269	15	ENSCHIG00000000533,ENSCHIG00000006780,ENSCHIG00000007612,ENSCHIG00000008117,ENSCHIG00000010344,ENSCHIG00000010601,ENSCHIG00000011506,ENSCHIG00000011548,ENSCHIG00000011563,ENSCHIG00000014533,ENSCHIG00000015017,ENSCHIG00000017373,ENSCHIG00000024813,ENSCHIG00000025434,ENSCHIG00000026079
		intermediate filament	GO:0005882	6.44e-20	19.1913	17	PRPH,KRT16,ENSCHIG00000000533,ENSCHIG00000006780,ENSCHIG00000007612,ENSCHIG00000008117,ENSCHIG00000010344,ENSCHIG00000010601,ENSCHIG00000011506,ENSCHIG00000011548,ENSCHIG00000011563,ENSCHIG00000014533,ENSCHIG00000015017,ENSCHIG00000017373,ENSCHIG00000024813,ENSCHIG00000025434,ENSCHIG00000026079
		intermediate filament cytoskeleton	GO:0045111	2.36e-18	17.6279	17	PRPH,KRT16,ENSCHIG00000000533,ENSCHIG00000006780,ENSCHIG00000007612,ENSCHIG00000008117,ENSCHIG00000010344,ENSCHIG00000010601,ENSCHIG00000011506,ENSCHIG00000011548,ENSCHIG00000011563,ENSCHIG00000014533,ENSCHIG00000015017,ENSCHIG00000017373,ENSCHIG00000024813,ENSCHIG00000025434,ENSCHIG00000026079
		polymeric cytoskeletal fiber	GO:0099513	3.46e-12	11.4608	17	PRPH,KRT16,ENSCHIG00000000533,ENSCHIG00000006780,ENSCHIG00000007612,ENSCHIG00000008117,ENSCHIG00000010344,ENSCHIG00000010601,ENSCHIG00000011506,ENSCHIG00000011548,ENSCHIG00000011563,ENSCHIG00000014533,ENSCHIG00000015017,ENSCHIG00000017373,ENSCHIG00000024813,ENSCHIG00000025434,ENSCHIG00000026079
		supramolecular fiber	GO:0099512	2.48e-10	9.60544	17	PRPH,KRT16,ENSCHIG00000000533,ENSCHIG00000006780,ENSCHIG00000007612,ENSCHIG00000008117,ENSCHIG00000010344,ENSCHIG00000010601,ENSCHIG00000011506,ENSCHIG00000011548,ENSCHIG00000011563,ENSCHIG00000014533,ENSCHIG00000015017,ENSCHIG00000017373,ENSCHIG00000024813,ENSCHIG00000025434,ENSCHIG00000026079
		supramolecular polymer	GO:0099081	2.71e-10	9.56655	17	PRPH,KRT16,ENSCHIG00000000533,ENSCHIG00000006780,ENSCHIG00000007612,ENSCHIG00000008117,ENSCHIG00000010344,ENSCHIG00000010601,ENSCHIG00000011506,ENSCHIG00000011548,ENSCHIG00000011563,ENSCHIG00000014533,ENSCHIG00000015017,ENSCHIG00000017373,ENSCHIG00000024813,ENSCHIG00000025434,ENSCHIG00000026079
		supramolecular complex	GO:0099080	4.96e-08	7.30422	17	PRPH,KRT16,ENSCHIG00000000533,ENSCHIG00000006780,ENSCHIG00000007612,ENSCHIG00000008117,ENSCHIG00000010344,ENSCHIG00000010601,ENSCHIG00000011506,ENSCHIG00000011548,ENSCHIG00000011563,ENSCHIG00000014533,ENSCHIG00000015017,ENSCHIG00000017373,ENSCHIG00000024813,ENSCHIG00000025434,ENSCHIG00000026079
		cytoskeleton	GO:0005856	0.000131719	3.88035	18	PSTPIP2,PRPH,KRT16,ENSCHIG00000000533,ENSCHIG00000006780,ENSCHIG00000007612,ENSCHIG00000008117,ENSCHIG00000010344,ENSCHIG00000010601,ENSCHIG00000011506,ENSCHIG00000011548,ENSCHIG00000011563,ENSCHIG00000014533,ENSCHIG00000015017,ENSCHIG00000017373,ENSCHIG00000024813,ENSCHIG00000025434,ENSCHIG00000026079
MEmagenta	BP	cell surface receptor signaling pathway	GO:0007166	0.00656224	2.18295	50	VEGFC,TRIM44,TNFSF12,TNFRSF1A,TNFRSF12A,TGFB1I1,TCIM,SPRY2,SOCS1,RSPO1,PLCL2,PECAM1,PDIA3,PALM3,P2RX4,NFKBIA,NBL1,LIMS2,IRF1,IL4R,IL17RA,IGFBP4,ICAM1,HTRA1,HAND2,FSTL3,FOXA1,FGFR1,FGF7,FERMT3,EMILIN1,DZIP1L,DVL1,DTX1,CTF1,CMTM3,CD81,CD19,CCND3,C12ORF43,BCL10,ARHGDIA,ANGPT4,AKT1,ACVR2B,ACKR4,ACKR2,ENSCHIG00000010424,ENSCHIG00000010746,ENSCHIG00000012562
		immune system process	GO:0002376	0.00891725	2.04977	46	VEGFC,TRIM44,TNFSF14,TNFSF12,TNFAIP8L2,TIFA,TCIM,STING1,SOCS1,PLCL2,PECAM1,PDE1B,PCBP2,NFKBIA,NBL1,MMP28,IRF1,IL17D,ICAM1,HSD3B7,HOXB7,HAND2,GPSM3,FSTL3,EMILIN1,CTSL,CMTM3,CH25H,CEBPB,CD81,CD19,CCND3,CCL24,C7,C2,BCL10,ANKRD54,AKT1,ADTRP,ACP6,ENSCHIG00000008822,ENSCHIG00000008848,ENSCHIG00000009614,ENSCHIG00000012657,ENSCHIG00000018350,ENSCHIG00000018922
		positive regulation of response to stimulus	GO:0048584	0.00926833	2.033	42	WBP2,VEGFC,TRIM44,TNFSF12,TNFRSF1A,TNFRSF12A,TIFA,TGFB1I1,TCIM,STING1,SPRY2,SOCS1,RSPO1,RRAGA,PLCL2,PECAM1,PDIA3,P2RX4,NFKBIA,LIMS2,JPH2,IL17D,IGFBP4,ICAM1,HAND2,GPSM3,FOXA1,FGFR1,EDAR,CTF1,CMTM3,CIDEB,CEBPB,CD81,CD19,CCL24,C7,C2,BCL10,AKT1,ACVR2B,ENSCHIG00000010424
		cellular response to chemical stimulus	GO:0070887	0.0198915	1.70133	51	WBP2,VEGFC,TRIM44,TRIB3,TNFRSF1A,TGFB1I1,STING1,SPRY2,SOCS1,SLC2A4,SIGMAR1,SDHD,RRAGA,PDIA3,PDE1B,PALM3,P2RX4,NR2F1,NFKBIA,NBL1,MSC,MMP28,LY6G6D,IRF1,IL4R,IL17RA,ICAM1,HYAL3,HTRA1,HSD3B7,GPX3,GPSM3,FSTL3,FOXA1,FGFR1,FGF7,EMILIN1,CTSL,CH25H,CEBPB,CCND3,CCL24,BCL10,ANGPT4,AKT1,AIFM2,ADTRP,ACVR2B,ACKR4,ACKR2,ENSCHIG00000012562
		regulation of response to stimulus	GO:0048583	0.0204227	1.68989	63	WBP2,VEGFC,TRIM44,TNNT1,TNFSF12,TNFRSF1A,TNFRSF12A,TNFAIP8L2,TIFA,TGFB1I1,TCIM,SYVN1,STING1,SPRY2,SOCS1,RSPO1,RRAGA,PLCL2,PECAM1,PDIA3,PCBP2,PALM3,P2RX4,NFKBIA,NBL1,MMP28,LY6G6D,LIMS2,JPH2,IRF1,IL17D,IGFBP4,ICAM1,HTRA1,HAND2,GPSM3,FSTL3,FOXA1,FGFR1,EMILIN1,ELL3,EDAR,DVL1,DTX1,CTF1,CMTM3,CIDEB,CEBPB,CD81,CD19,CCND3,CCL24,C7,C2,BCL10,AUNIP,ANKRD54,AKT1,AIFM2,ADTRP,ACVR2B,ENSCHIG00000008352,ENSCHIG0…
		cellular response to cytokine stimulus	GO:0071345	0.0260481	1.58422	21	VEGFC,TRIM44,TNFRSF1A,STING1,SPRY2,SOCS1,SLC2A4,PDIA3,PDE1B,PALM3,NFKBIA,MSC,IRF1,IL4R,IL17RA,ICAM1,HYAL3,AKT1,ACKR4,ACKR2,ENSCHIG00000012562
		regulation of multicellular organismal development	GO:2000026	0.0403331	1.39434	40	VEGFC,TPBG,TNFRSF1A,TNFRSF12A,TIE1,TGFB1I1,TCIM,SPRY2,SOCS1,S100A1,NOCT,NFKBIA,NBL1,LIMS2,JPH2,IRF1,IL17D,HYAL3,HSPB6,HOXB7,HAND2,GFAP,FSTL3,FOXA1,FGFR1,FGF7,EMILIN1,ELL3,DVL1,DTX1,CTSK,CEBPB,CCL24,ANKRD54,ANGPT4,AKT1,ADM2,ACVR2B,ENSCHIG00000008352,ENSCHIG00000015559
		negative regulation of immune system process	GO:0002683	0.0461213	1.3361	15	TNFAIP8L2,SOCS1,PLCL2,PCBP2,NFKBIA,NBL1,MMP28,IRF1,IL17D,FSTL3,EMILIN1,CEBPB,BCL10,AKT1,ADTRP
		regulation of B cell receptor signaling pathway	GO:0050855	0.0493994	1.30628	4	PLCL2,CMTM3,CD81,CD19
	CC	MHC class I protein complex	GO:0042612	0.000818593	3.08693	3	ENSCHIG00000008822,ENSCHIG00000008848,ENSCHIG00000018922
		extracellular region	GO:0005576	0.0196099	1.70752	38	VEGFC,TNFSF14,TNFSF12,TNFRSF1A,SLC2A4,PRRG2,PECAM1,PDIA4,PDIA3,OLFM2,NBL1,MSRA,MMP28,MMP11,IL17D,IGFBP4,ICAM1,HTRA1,HSPB6,GPX3,FSTL3,FGF7,EMILIN1,CTSL,CTSK,CNP,CD81,CCL24,C2,ANGPT4,ADM2,ENSCHIG00000008571,ENSCHIG00000008822,ENSCHIG00000008848,ENSCHIG00000009641,ENSCHIG00000012213,ENSCHIG00000018922,ENSCHIG00000021851
		membrane	GO:0016020	0.0203438	1.69157	143	VPS37D,VEGFC,VASP,UCP2,TPBG,TOMM34,TNFSF14,TNFSF12,TNFRSF1A,TNFRSF12A,TMEM37,TMEM177,TMEM158,TMEM145,TMEM138,TMEM129,TMEM109,TMED1,TMCO4,TMCC2,TM4SF18,TJAP1,TIE1,TGM2,TCIM,SYVN1,STING1,SPRY2,SPNS3,SPCS2,SOAT1,SMIM3,SLC5A2,SLC39A1,SLC2A6,SLC2A4,SLC16A3,SIGMAR1,SHISA5,SESTD1,SDHD,SDCBP2,RPRM,RNF122,RASL12,RASD1,RAB26,PRRG2,PLLP,PLIN2,PEX14,PECAM1,PDIA3,P2RX4,OTOP3,OSCP1,OLFM2,NRM,NKPD1,NFKBIA,MXRA8…
		MHC protein complex	GO:0042611	0.0496995	1.30365	4	ENSCHIG00000008822,ENSCHIG00000008848,ENSCHIG00000018350,ENSCHIG00000018922
MEpurple	MF	oxidoreductase activity, oxygen as acceptor	GO:0016641	0.0412438	1.38464	3	LOXL4,ENSCHIG00000014982,ENSCHIG00000022166
	BP	bone development	GO:0060348	0.00277068	2.55741	8	TMEM119,THBS3,SPARC,SLC9B2,SFRP4,LRRC17,COL1A1,CHAD
		bone trabecula formation	GO:0060346	0.0208288	1.68134	3	THBS3,COL1A1,CHAD
	CC	extracellular region	GO:0005576	2.51e-14	13.6009	35	THBS3,TGFBI,SSC5D,SPARC,SFRP4,SERPINF2,SERPINF1,PLAT,PIGR,MMP27,LRRC17,KLK8,KLK6,KAZALD1,IL17C,GASK1A,CTHRC1,CRISP3,CREG2,COL6A2,COL26A1,COL1A2,COL1A1,CCDC80,C1QTNF6,C1QA,AZGP1,ADAMTS2,ENSCHIG00000011076,ENSCHIG00000013458,ENSCHIG00000013961,ENSCHIG00000016915,ENSCHIG00000018073,ENSCHIG00000021841,ENSCHIG00000026883
		extracellular matrix	GO:0031012	2.78e-07	6.55653	12	TGFBI,SSC5D,SPARC,MMP27,KAZALD1,COL6A2,COL26A1,COL1A2,COL1A1,CCDC80,ADAMTS2,ENSCHIG00000018073
		collagen-containing extracellular matrix	GO:0062023	0.000138964	3.8571	8	SSC5D,SPARC,KAZALD1,COL1A2,COL1A1,CCDC80,ADAMTS2,ENSCHIG00000018073
		extracellular space	GO:0005615	0.000186829	3.72856	16	TGFBI,SSC5D,SPARC,SFRP4,SERPINF2,SERPINF1,PLAT,PIGR,LRRC17,KLK8,CTHRC1,COL1A2,COL1A1,C1QTNF6,AZGP1,ENSCHIG00000016915
		collagen type I trimer	GO:0005584	0.00712797	2.14703	2	COL1A2,COL1A1
		collagen trimer	GO:0005581	0.024819	1.60522	4	COL1A2,COL1A1,C1QTNF6,C1QA
MEtan	MF	transferring acyl groups other than amino-acyl groups	GO:0016747	0.0253021	1.59684	5	ELOVL3,ENSCHIG00000010141,ENSCHIG00000012088,ENSCHIG00000015313,ENSCHIG00000017465
	BP	response to corticotropin-releasing hormone	GO:0043435	0.024674	1.60776	2	NR4A2,NR4A1
		cellular response to corticotropin-releasing hormone stimulus	GO:0071376	0.024674	1.60776	2	NR4A2,NR4A1
		fatty acid biosynthetic process	GO:0006633	0.0494683	1.30567	4	HACD1,FA2H,ELOVL3,ACSM3

## Sheet: Table S4
Table S3. The hub candidates table of GS and MM values form WGCNA
Stages	Modules	Genes	GS	P.weighted (GS)	MM	P.weighted (MM)
Anagen	MEgreenyellow	WARS1	0.498828	0.00195687	0.908744	1.85877e-14
	MEgreenyellow	ENSCHIG00000000533	0.662826	1.05983e-05	0.927983	3.8612e-16
	MEgreenyellow	ENSCHIG00000010344	0.555406	0.000437756	0.963278	5.40422e-21
	MEgreenyellow	ENSCHIG00000010601	0.67503	6.30914e-06	0.955193	1.49558e-19
	MEgreenyellow	ENSCHIG00000011548	0.634848	3.19971e-05	0.963802	4.25082e-21
	MEgreenyellow	ENSCHIG00000014533	0.485732	0.00267191	0.958169	4.75791e-20
	MEgreenyellow	ENSCHIG00000015017	0.575256	0.000242379	0.967668	6.41665e-22
	MEgreenyellow	ENSCHIG00000017373	0.659738	1.20402e-05	0.954342	2.04582e-19
	MEgreenyellow	ENSCHIG00000024813	0.470781	0.00375784	0.903661	4.48738e-14
	MEgreenyellow	ENSCHIG00000025434	0.702112	1.82236e-06	0.922399	1.31539e-15
	MEgreenyellow	ENSCHIG00000026079	0.546436	0.000565015	0.959021	3.37542e-20
	MEpurple	TGFBI	0.774179	3.04353e-08	0.940695	1.56976e-17
	MEpurple	SPARC	0.734211	3.46139e-07	0.907568	2.28943e-14
	MEpurple	SLC25A35	0.670325	7.72776e-06	0.912966	8.58867e-15
	MEpurple	SERPINF1	0.668485	8.35747e-06	0.943334	7.38957e-18
	MEpurple	NNAT	0.723261	6.25841e-07	0.947775	1.91005e-18
	MEpurple	ITGBL1	0.698374	2.1805e-06	0.925742	6.38728e-16
	MEpurple	CTHRC1	0.653402	1.55718e-05	0.912232	9.84964e-15
	MEpurple	COL1A2	0.688839	3.40518e-06	0.971123	9.65003e-23
	MEpurple	COL1A1	0.641323	2.50209e-05	0.970891	1.10364e-22
	MEpurple	CCDC80	0.645998	2.08758e-05	0.916282	4.55423e-15
	MEpurple	C1QTNF6	0.605852	9.01543e-05	0.911435	1.14137e-14
	MEpurple	AQP3	0.775503	2.78487e-08	0.930451	2.17587e-16
	MEpurple	ADAMTS2	0.804117	3.48152e-09	0.936167	5.29314e-17
	MEpurple	ENSCHIG00000012978	0.659602	1.21074e-05	0.972417	4.47128e-23
Catagen	MEblack	TGM7	0.607742	8.45297e-05	0.932901	1.20546e-16
	MEblack	PRSS27	0.71711	8.62442e-07	0.932233	1.41918e-16
	MEblack	PADI3	0.523527	0.00105069	0.923664	1.00467e-15
	MEblack	PADI1	0.513764	0.00135098	0.900845	7.16222e-14
	MEblack	MAB21L4	0.708107	1.35884e-06	0.941587	1.22166e-17
	MEblack	KRTAP3-1	0.723508	6.17738e-07	0.944851	4.71463e-18
	MEblack	KRTAP11-1	0.618211	5.87084e-05	0.922459	1.29889e-15
	MEblack	KRT71	0.643368	2.31237e-05	0.964169	3.58426e-21
	MEblack	KRT35	0.502768	0.00177754	0.9392	2.3693e-17
	MEblack	KRT28	0.539334	0.000688061	0.907948	2.14105e-14
	MEblack	GPRC5D	0.624575	4.6737e-05	0.961947	9.79822e-21
	MEblack	BAMBI	0.609778	7.88236e-05	0.968507	4.13142e-22
	MEblack	ACP7	0.624439	4.69673e-05	0.940238	1.78209e-17
	MEblack	ENSCHIG00000004564	0.726599	5.24022e-07	0.923042	1.14761e-15
	MEblack	ENSCHIG00000009955	0.714996	9.61082e-07	0.942335	9.87035e-18
	MEblack	ENSCHIG00000012604	0.725762	5.48002e-07	0.958565	4.06032e-20
	MEblack	ENSCHIG00000021923	0.726253	5.33822e-07	0.987991	3.6512e-29
	MEblack	ENSCHIG00000024894	0.723678	6.12202e-07	0.927693	4.12471e-16
	MEblack	ENSCHIG00000025510	0.649101	1.84801e-05	0.944556	5.15025e-18
	MEblack	ENSCHIG00000026924	0.675909	6.07217e-06	0.918813	2.75661e-15
Telogen	MEtan	THRSP	0.487419	0.00256859	0.926237	5.72347e-16
	MEtan	MTARC2	0.700075	2.01026e-06	0.920921	1.79221e-15
	MEtan	FA2H	0.646081	2.0808e-05	0.946459	2.88675e-18
	MEtan	ELOVL3	0.504715	0.00169435	0.949174	1.21709e-18
	MEtan	BCO2	0.699476	2.0687e-06	0.94835	1.58946e-18
	MEtan	ENSCHIG00000010141	0.579326	0.000213702	0.965154	2.24868e-21
	MEtan	ENSCHIG00000012088	0.556388	0.000425503	0.951893	4.88012e-19
	MEtan	ENSCHIG00000017465	0.602105	0.000102318	0.905069	3.53283e-14
	MEgreenyellow	WARS1	-0.608813	8.14828e-05	0.908744	1.85877e-14
	MEgreenyellow	ENSCHIG00000000533	-0.608685	8.18412e-05	0.927983	3.8612e-16
	MEgreenyellow	ENSCHIG00000010344	-0.610559	7.67281e-05	0.963278	5.40422e-21
	MEgreenyellow	ENSCHIG00000010601	-0.636467	3.01049e-05	0.955193	1.49558e-19
	MEgreenyellow	ENSCHIG00000011548	-0.581966	0.000196764	0.963802	4.25082e-21
	MEgreenyellow	ENSCHIG00000014533	-0.60955	7.94444e-05	0.958169	4.75791e-20
	MEgreenyellow	ENSCHIG00000015017	-0.612715	7.12037e-05	0.967668	6.41665e-22
	MEgreenyellow	ENSCHIG00000017373	-0.604916	9.30658e-05	0.954342	2.04582e-19
	MEgreenyellow	ENSCHIG00000024813	-0.522328	0.00108406	0.903661	4.48738e-14
	MEgreenyellow	ENSCHIG00000025434	-0.575557	0.000240145	0.922399	1.31539e-15
	MEgreenyellow	ENSCHIG00000026079	-0.593731	0.000135002	0.959021	3.37542e-20
Last-telogen	MEbrown	ZNF444	0.707391	1.40786e-06	0.924294	8.76982e-16
	MEbrown	XAB2	0.876188	2.56726e-12	0.98321	1.04961e-26
	MEbrown	WRAP53	0.716114	9.0767e-07	0.945026	4.47233e-18
	MEbrown	WDR38	0.784103	1.54059e-08	0.91912	2.59114e-15
	MEbrown	WDR34	0.770429	3.902e-08	0.941172	1.37359e-17
	MEbrown	VAMP5	0.788998	1.08676e-08	0.95396	2.35083e-19
	MEbrown	USHBP1	0.805195	3.19803e-09	0.927815	4.01126e-16
	MEbrown	USE1	0.795573	6.70187e-09	0.97249	4.27682e-23
	MEbrown	UROD	0.775412	2.80185e-08	0.944747	4.8634e-18
	MEbrown	UQCC2	0.727743	4.9279e-07	0.923709	9.95018e-16
	MEbrown	TSR3	0.824189	6.53743e-10	0.962393	8.04643e-21
	MEbrown	TPM2	0.906616	2.70475e-14	0.970287	1.55795e-22
	MEbrown	TOMM7	0.892949	2.47499e-13	0.964865	2.58103e-21
	MEbrown	TNNI3	0.924415	8.54237e-16	0.9637	4.45545e-21
	MEbrown	TNNI1	0.732106	3.88736e-07	0.913364	7.97016e-15
	MEbrown	TMEM79	-0.701575	1.87025e-06	-0.912165	9.97232e-15
	MEbrown	TMEM223	0.640734	2.55931e-05	0.911556	1.1163e-14
	MEbrown	THYN1	0.753652	1.12318e-07	0.929423	2.76975e-16
	MEbrown	TENT5B	-0.696621	2.3697e-06	-0.907295	2.40196e-14
	MEbrown	TENT5A	0.93142	1.72706e-16	0.912938	8.63347e-15
	MEbrown	TEAD3	-0.673272	6.80883e-06	-0.900143	8.03025e-14
	MEbrown	TCEA3	0.800605	4.57441e-09	0.941164	1.37673e-17
	MEbrown	STX8	0.794721	7.14188e-09	0.94586	3.47124e-18
	MEbrown	STK16	0.811257	1.96449e-09	0.932258	1.41055e-16
	MEbrown	STARD3	0.698531	2.16427e-06	0.914123	6.90275e-15
	MEbrown	SPINK4	0.910739	1.2967e-14	0.969685	2.1804e-22
	MEbrown	SNRNP25	0.892268	2.74182e-13	0.967833	5.89234e-22
	MEbrown	SLC26A10	0.824852	6.16432e-10	0.945801	3.53433e-18
	MEbrown	SLC25A28	0.738285	2.75655e-07	0.952485	3.97209e-19
	MEbrown	SIL1	0.793477	7.83316e-09	0.93112	1.85576e-16
	MEbrown	SIGIRR	0.703102	1.73696e-06	0.904663	3.78665e-14
	MEbrown	SHARPIN	0.659243	1.22872e-05	0.90686	2.59206e-14
	MEbrown	SGF29	0.854246	3.44728e-11	0.984704	2.17779e-27
	MEbrown	SELENOM	0.687425	3.63265e-06	0.929069	3.00717e-16
	MEbrown	SCNM1	0.705368	1.55523e-06	0.907022	2.51981e-14
	MEbrown	SAP30BP	0.79206	8.69497e-09	0.959737	2.51581e-20
	MEbrown	S100A4	0.781736	1.81798e-08	0.937544	3.69319e-17
	MEbrown	S100A13	0.944626	5.04317e-18	0.971095	9.80671e-23
	MEbrown	RUNDC3A	0.762084	6.6733e-08	0.928197	3.67667e-16
	MEbrown	RSAD1	0.894377	1.99234e-13	0.956511	9.09535e-20
	MEbrown	RPL36	0.812241	1.81211e-09	0.985521	8.61799e-28
	MEbrown	ROMO1	0.848456	6.3784e-11	0.968558	4.02074e-22
	MEbrown	RHOV	0.842922	1.12208e-10	0.936099	5.38729e-17
	MEbrown	REX1BD	0.827599	4.81879e-10	0.977195	1.82795e-24
	MEbrown	RARRES2	0.745278	1.84633e-07	0.942773	8.69907e-18
	MEbrown	RANGRF	0.768986	4.28819e-08	0.917974	3.26153e-15
	MEbrown	RAB7A	-0.781416	1.85887e-08	-0.903529	4.58855e-14
	MEbrown	PTRH2	0.756181	9.62872e-08	0.911778	1.07137e-14
	MEbrown	PTPA	-0.782415	1.73401e-08	-0.949149	1.22697e-18
	MEbrown	PSAP	-0.790683	9.61645e-09	-0.909927	1.50294e-14
	MEbrown	PRXL2B	0.871695	4.53971e-12	0.958256	4.59545e-20
	MEbrown	PPP1R14A	0.703668	1.68986e-06	0.928167	3.70225e-16
	MEbrown	POLR2L	0.797942	5.60614e-09	0.961557	1.16196e-20
	MEbrown	POLR2I	0.746925	1.67699e-07	0.941686	1.18773e-17
	MEbrown	PLEKHO1	0.829439	4.07612e-10	0.973733	1.96716e-23
	MEbrown	PLEKHG2	0.94803	1.76082e-18	0.938719	2.69871e-17
	MEbrown	PLAC9	0.747701	1.60225e-07	0.941758	1.16369e-17
	MEbrown	PIH1D1	0.866351	8.70352e-12	0.983869	5.33972e-27
	MEbrown	PELP1	0.831656	3.32296e-10	0.942656	8.99964e-18
	MEbrown	PCBD2	0.7344	3.42535e-07	0.935889	5.68667e-17
	MEbrown	PACSIN3	0.796374	6.31081e-09	0.959249	3.07576e-20
	MEbrown	OSGEP	0.684244	4.19606e-06	0.917092	3.88519e-15
	MEbrown	NUDT14	0.848086	6.62815e-11	0.960408	1.90007e-20
	MEbrown	NSMCE1	0.771728	3.58199e-08	0.951975	4.74417e-19
	MEbrown	NR1H3	0.692869	2.82616e-06	0.920267	2.05104e-15
	MEbrown	NQO2	0.744682	1.91151e-07	0.945564	3.80004e-18
	MEbrown	NPFF	0.850179	5.3256e-11	0.904273	4.0463e-14
	MEbrown	NOXA1	0.855076	3.14922e-11	0.960199	2.07419e-20
	MEbrown	NOSIP	0.708972	1.30174e-06	0.926317	5.62256e-16
	MEbrown	NOP53	0.734772	3.35543e-07	0.937893	3.36664e-17
	MEbrown	NOL7	0.660303	1.17637e-05	0.903188	4.8588e-14
	MEbrown	NOL3	0.887312	5.66227e-13	0.909789	1.54071e-14
	MEbrown	NFKBIL1	0.694706	2.59354e-06	0.904877	3.6507e-14
	MEbrown	NENF	0.664858	9.73759e-06	0.936531	4.81743e-17
	MEbrown	NDUFS5	0.892472	2.65914e-13	0.99015	1.27723e-30
	MEbrown	NDUFB9	0.870763	5.09585e-12	0.960091	2.17061e-20
	MEbrown	NDUFB7	0.895259	1.73957e-13	0.961191	1.36095e-20
	MEbrown	NDUFB10	0.84737	7.13858e-11	0.987522	6.98349e-29
	MEbrown	NDUFAB1	0.719075	7.79182e-07	0.94809	1.72765e-18
	MEbrown	NDOR1	0.677267	5.72199e-06	0.904429	3.94025e-14
	MEbrown	NAPRT	0.671749	7.27054e-06	0.920342	2.01945e-15
	MEbrown	MYG1	0.967236	8.0155e-22	0.962002	9.56536e-21
	MEbrown	MRPS26	0.754727	1.05225e-07	0.96106	1.43966e-20
	MEbrown	MRPS25	0.794171	7.44023e-09	0.926815	5.02963e-16
	MEbrown	MRPS15	0.755774	9.87156e-08	0.943341	7.37576e-18
	MEbrown	MRPL55	0.839279	1.60855e-10	0.946402	2.93782e-18
	MEbrown	MRPL52	0.871719	4.52629e-12	0.98305	1.23224e-26
	MEbrown	MRPL41	0.850934	4.91698e-11	0.981844	3.92769e-26
	MEbrown	MRPL27	0.834312	2.59136e-10	0.958497	4.17234e-20
	MEbrown	MRPL24	0.854264	3.44055e-11	0.969658	2.21333e-22
	MEbrown	MRPL21	0.914222	6.77423e-15	0.974719	1.034e-23
	MEbrown	MRPL14	0.747132	1.65668e-07	0.952912	3.41782e-19
	MEbrown	MMEL1	0.859231	1.98607e-11	0.903104	4.92735e-14
	MEbrown	MMAA	0.83601	2.20545e-10	0.917533	3.5608e-15
	MEbrown	MGMT	0.854435	3.37719e-11	0.976307	3.47513e-24
	MEbrown	METTL6	0.815445	1.38858e-09	0.925765	6.35488e-16
	MEbrown	MAP2K3	-0.727563	4.97603e-07	-0.916535	4.33476e-15
	MEbrown	MALSU1	0.719159	7.75762e-07	0.930839	1.98419e-16
	MEbrown	LSM8	0.753587	1.12759e-07	0.916553	4.31974e-15
	MEbrown	LLPH	0.741799	2.25727e-07	0.918636	2.85655e-15
	MEbrown	LENG1	0.774936	2.89305e-08	0.942865	8.47163e-18
	MEbrown	LCAT	0.693761	2.71093e-06	0.941707	1.18072e-17
	MEbrown	LAYN	0.683148	4.40805e-06	0.922791	1.21058e-15
	MEbrown	LAMTOR4	0.873184	3.76737e-12	0.986923	1.54272e-28
	MEbrown	KRTCAP3	0.749098	1.47533e-07	0.942015	1.08164e-17
	MEbrown	INHBA	0.74043	2.441e-07	0.911929	1.04195e-14
	MEbrown	IGFLR1	0.769565	4.12909e-08	0.939921	1.94514e-17
	MEbrown	IFT27	0.843928	1.01424e-10	0.916987	3.96641e-15
	MEbrown	HYPK	0.823422	6.99592e-10	0.9591	3.26855e-20
	MEbrown	HYI	0.837879	1.84296e-10	0.966422	1.20922e-21
	MEbrown	HSF4	0.64427	2.23291e-05	0.906108	2.95408e-14
	MEbrown	HNRNPA0	-0.748408	1.5368e-07	-0.912401	9.54386e-15
	MEbrown	HIGD1B	0.91606	4.75602e-15	0.908947	1.79263e-14
	MEbrown	HEXD	0.626065	4.42743e-05	0.908774	1.84872e-14
	MEbrown	HDGFL2	0.660274	1.17779e-05	0.911918	1.04392e-14
	MEbrown	HCFC1R1	0.779527	2.11786e-08	0.952668	3.7258e-19
	MEbrown	H3.3A	-0.856838	2.59457e-11	-0.908013	2.11633e-14
	MEbrown	H2AZ2	0.714449	9.88205e-07	0.907567	2.28998e-14
	MEbrown	GTF3C5	0.729493	4.48322e-07	0.929742	2.57102e-16
	MEbrown	GPAT2	0.807312	2.70296e-09	0.935494	6.29369e-17
	MEbrown	GNG11	0.76911	4.25358e-08	0.923718	9.93058e-16
	MEbrown	GCDH	0.872935	3.88736e-12	0.906051	2.98356e-14
	MEbrown	GADD45GIP1	0.858304	2.20404e-11	0.974219	1.43676e-23
	MEbrown	FMC1	0.77054	3.8737e-08	0.955494	1.33713e-19
	MEbrown	FDXR	0.760867	7.20306e-08	0.934211	8.71014e-17
	MEbrown	FARS2	0.713115	1.05742e-06	0.903668	4.48244e-14
	MEbrown	FAM229B	0.912569	9.24977e-15	0.946752	2.63499e-18
	MEbrown	FAM204A	0.867938	7.19468e-12	0.959461	2.81857e-20
	MEbrown	FAM166A	0.779986	2.05201e-08	0.92711	4.70631e-16
	MEbrown	EXOSC7	0.703093	1.73774e-06	0.908963	1.78747e-14
	MEbrown	ETFB	0.837179	1.97164e-10	0.973031	3.06326e-23
	MEbrown	ERICH2	0.845217	8.90082e-11	0.920805	1.83562e-15
	MEbrown	ENSCHIG00000001593	0.845138	8.97287e-11	0.934122	8.90522e-17
	MEbrown	ENSCHIG00000000917	0.668307	8.42057e-06	0.919453	2.42213e-15
	MEbrown	ENSCHIG00000000315	0.907306	2.39715e-14	0.97346	2.33966e-23
	MEbrown	ENDOG	0.676065	6.03111e-06	0.907858	2.17537e-14
	MEbrown	EMP1	-0.64059	2.57348e-05	-0.909204	1.71188e-14
	MEbrown	EMC9	0.808509	2.45538e-09	0.952723	3.6545e-19
	MEbrown	EMC2	0.80756	2.64975e-09	0.922936	1.17396e-15
	MEbrown	EIF4EBP3	0.817734	1.14447e-09	0.975151	7.73807e-24
	MEbrown	EIF1AD	0.779809	2.07725e-08	0.913901	7.20043e-15
	MEbrown	EGLN2	0.657073	1.34254e-05	0.901786	6.13611e-14
	MEbrown	EEF1D	0.884566	8.34136e-13	0.99362	8.1565e-34
	MEbrown	DUSP26	0.771043	3.74764e-08	0.917513	3.5749e-15
	MEbrown	DNPH1	0.742203	2.20558e-07	0.93591	5.65706e-17
	MEbrown	DNLZ	0.798868	5.2252e-09	0.957365	6.53528e-20
	MEbrown	DNAJC17	0.787646	1.19783e-08	0.924621	8.16802e-16
	MEbrown	DNAH11	0.920693	1.87839e-15	0.982207	2.79442e-26
	MEbrown	DERL2	0.900998	6.98501e-14	0.989352	4.77681e-30
	MEbrown	CUTA	0.815041	1.43645e-09	0.971465	7.90159e-23
	MEbrown	CTTN	-0.748846	1.49746e-07	-0.920782	1.84439e-15
	MEbrown	COX17	0.887322	5.65455e-13	0.959154	3.19788e-20
	MEbrown	CORO1A	0.787248	1.23244e-08	0.960523	1.80991e-20
	MEbrown	COQ4	0.858511	2.15358e-11	0.961636	1.12271e-20
	MEbrown	COMTD1	0.810108	2.15741e-09	0.956859	7.95646e-20
	MEbrown	COMMD9	0.724388	5.89583e-07	0.918332	3.03666e-15
	MEbrown	COMMD5	0.815136	1.42506e-09	0.952328	4.19613e-19
	MEbrown	COMMD4	0.858714	2.10495e-11	0.968868	3.40515e-22
	MEbrown	COMMD1	0.878212	1.97175e-12	0.983318	9.41022e-27
	MEbrown	CMC1	0.852841	4.01196e-11	0.983762	5.96868e-27
	MEbrown	CIB1	0.761378	6.97628e-08	0.937383	3.85374e-17
	MEbrown	CHMP4A	0.793069	8.07294e-09	0.973076	2.97766e-23
	MEbrown	CHMP2A	0.829645	4.00019e-10	0.987081	1.25528e-28
	MEbrown	CHCHD7	0.900562	7.50076e-14	0.961846	1.02436e-20
	MEbrown	CEP131	0.829801	3.94346e-10	0.936568	4.77076e-17
	MEbrown	CDK5RAP1	0.886612	6.25587e-13	0.943155	7.78711e-18
	MEbrown	CDC26	0.841719	1.26506e-10	0.957186	7.00795e-20
	MEbrown	CCDC28B	0.756728	9.31146e-08	0.90664	2.69359e-14
	MEbrown	CCDC107	0.766887	4.91314e-08	0.936022	5.49532e-17
	MEbrown	CALML4	0.865753	9.34506e-12	0.937693	3.54997e-17
	MEbrown	C4orf48	0.775096	2.86199e-08	0.905052	3.54325e-14
	MEbrown	C1orf35	0.784319	1.51736e-08	0.963998	3.88127e-21
	MEbrown	C12orf65	0.866602	8.44661e-12	0.958873	3.58434e-20
	MEbrown	C12orf57	0.724727	5.79076e-07	0.94462	5.05178e-18
	MEbrown	BCL7C	0.941293	1.32743e-17	0.976844	2.36318e-24
	MEbrown	B3GNTL1	0.928148	3.71813e-16	0.927093	4.72415e-16
	MEbrown	AURKAIP1	0.873652	3.55113e-12	0.971333	8.53993e-23
	MEbrown	ASPSCR1	0.878655	1.85969e-12	0.975411	6.48786e-24
	MEbrown	ARHGDIG	0.712206	1.10711e-06	0.924166	9.01698e-16
	MEbrown	ARF1	-0.740418	2.44259e-07	-0.928436	3.48025e-16
	MEbrown	AP2M1	-0.822891	7.32989e-10	-0.91833	3.03782e-15
	MEbrown	ANTKMT	0.796412	6.29289e-09	0.980841	9.71806e-26
	MEbrown	ANAPC2	0.795267	6.85662e-09	0.946039	3.28555e-18
	MEbrown	AMZ2	0.713548	1.0345e-06	0.934448	8.20636e-17
	MEbrown	ALAD	0.72755	4.97948e-07	0.910124	1.45027e-14
	MEbrown	ADIRF	0.867736	7.37212e-12	0.97282	3.49052e-23
	MEbrown	AAMDC	0.856746	2.62117e-11	0.970671	1.25201e-22
	MEbrown	ENSCHIG00000002425	0.833662	2.75515e-10	0.9716	7.29856e-23
	MEbrown	ENSCHIG00000003100	0.830146	3.82038e-10	0.95802	5.0489e-20
	MEbrown	ENSCHIG00000003189	0.87473	3.09633e-12	0.935591	6.13889e-17
	MEbrown	ENSCHIG00000003454	0.929739	2.57242e-16	0.978363	7.54409e-25
	MEbrown	ENSCHIG00000003884	0.78007	2.04017e-08	0.929943	2.45235e-16
	MEbrown	ENSCHIG00000004998	0.873031	3.84074e-12	0.905687	3.17686e-14
	MEbrown	ENSCHIG00000005169	0.899005	9.6483e-14	0.983997	4.67129e-27
	MEbrown	ENSCHIG00000005268	0.826614	5.26647e-10	0.975083	8.10271e-24
	MEbrown	ENSCHIG00000006002	0.750311	1.37269e-07	0.915026	5.809e-15
	MEbrown	ENSCHIG00000006454	0.912234	9.8462e-15	0.989932	1.85131e-30
	MEbrown	ENSCHIG00000006564	0.984761	2.04447e-27	0.938228	3.07875e-17
	MEbrown	ENSCHIG00000006745	0.894592	1.92758e-13	0.978752	5.55934e-25
	MEbrown	ENSCHIG00000007261	0.72587	5.44851e-07	0.932932	1.19611e-16
	MEbrown	ENSCHIG00000007926	0.864922	1.03093e-11	0.94396	6.14753e-18
	MEbrown	ENSCHIG00000008026	0.859843	1.85343e-11	0.92907	3.00693e-16
	MEbrown	ENSCHIG00000008209	0.867883	7.24278e-12	0.973915	1.74983e-23
	MEbrown	ENSCHIG00000008372	0.733647	3.57114e-07	0.936568	4.77096e-17
	MEbrown	ENSCHIG00000008397	0.797654	5.73004e-09	0.942713	8.85278e-18
	MEbrown	ENSCHIG00000008557	-0.77264	3.37223e-08	-0.907977	2.13016e-14
	MEbrown	ENSCHIG00000008613	0.869873	5.68599e-12	0.984995	1.57405e-27
	MEbrown	ENSCHIG00000008931	0.761979	6.71758e-08	0.908755	1.85518e-14
	MEbrown	ENSCHIG00000009015	0.76512	5.50352e-08	0.918073	3.19781e-15
	MEbrown	ENSCHIG00000009652	0.80737	2.69029e-09	0.969315	2.67229e-22
	MEbrown	ENSCHIG00000010301	0.936744	4.55655e-17	0.938352	2.97832e-17
	MEbrown	ENSCHIG00000010444	0.815059	1.43425e-09	0.927513	4.29662e-16
	MEbrown	ENSCHIG00000010479	-0.737687	2.85084e-07	-0.917032	3.93143e-15
	MEbrown	ENSCHIG00000011028	0.896248	1.49213e-13	0.984218	3.69184e-27
	MEbrown	ENSCHIG00000011166	0.932888	1.20937e-16	0.975281	7.08872e-24
	MEbrown	ENSCHIG00000011248	0.900219	7.93113e-14	0.963209	5.57764e-21
	MEbrown	ENSCHIG00000011261	0.921339	1.64319e-15	0.981683	4.55819e-26
	MEbrown	ENSCHIG00000011371	0.778339	2.2975e-08	0.931706	1.61218e-16
	MEbrown	ENSCHIG00000011523	0.938608	2.78054e-17	0.960774	1.62716e-20
	MEbrown	ENSCHIG00000011932	0.80982	2.2084e-09	0.947351	2.18418e-18
	MEbrown	ENSCHIG00000012272	0.945684	3.66256e-18	0.920037	2.14976e-15
	MEbrown	ENSCHIG00000012347	0.739311	2.60109e-07	0.95314	3.15271e-19
	MEbrown	ENSCHIG00000012355	0.83917	1.62561e-10	0.913614	7.60204e-15
	MEbrown	ENSCHIG00000012359	0.794841	7.07852e-09	0.907567	2.28996e-14
	MEbrown	ENSCHIG00000012581	0.922667	1.24291e-15	0.987976	3.72811e-29
	MEbrown	ENSCHIG00000012720	0.655795	1.41403e-05	0.903121	4.91385e-14
	MEbrown	ENSCHIG00000012784	0.676857	5.82576e-06	0.902449	5.49721e-14
	MEbrown	ENSCHIG00000012976	0.84657	7.75183e-11	0.994836	2.25831e-35
	MEbrown	ENSCHIG00000013535	0.83573	2.26531e-10	0.984355	3.18569e-27
	MEbrown	ENSCHIG00000014326	0.783646	1.59088e-08	0.901225	6.72929e-14
	MEbrown	ENSCHIG00000014481	0.854319	3.41981e-11	0.982144	2.96369e-26
	MEbrown	ENSCHIG00000014812	0.844563	9.5115e-11	0.915772	5.02974e-15
	MEbrown	ENSCHIG00000015479	0.93694	4.32927e-17	0.966595	1.10908e-21
	MEbrown	ENSCHIG00000015565	0.88076	1.40474e-12	0.912382	9.57909e-15
	MEbrown	ENSCHIG00000015838	0.842741	1.14256e-10	0.918671	2.83658e-15
	MEbrown	ENSCHIG00000015986	0.71997	7.43733e-07	0.90532	3.38401e-14
	MEbrown	ENSCHIG00000016018	0.780286	2.01011e-08	0.939986	1.91053e-17
	MEbrown	ENSCHIG00000016266	0.682605	4.51677e-06	0.920498	1.95573e-15
	MEbrown	ENSCHIG00000017097	0.844271	9.79703e-11	0.905062	3.5371e-14
	MEbrown	ENSCHIG00000017227	0.913064	8.43193e-15	0.988933	9.16937e-30
	MEbrown	ENSCHIG00000017434	0.758962	8.11182e-08	0.960332	1.96157e-20
	MEbrown	ENSCHIG00000017446	0.878707	1.84702e-12	0.981712	4.43565e-26
	MEbrown	ENSCHIG00000018156	0.769674	4.09964e-08	0.961257	1.32317e-20
	MEbrown	ENSCHIG00000018247	0.766705	4.97123e-08	0.954347	2.04224e-19
	MEbrown	ENSCHIG00000019224	0.762732	6.40591e-08	0.928548	3.39189e-16
	MEbrown	ENSCHIG00000019330	0.815348	1.39988e-09	0.97395	1.71139e-23
	MEbrown	ENSCHIG00000019520	0.831166	3.47736e-10	0.975104	7.99098e-24
	MEbrown	ENSCHIG00000019869	0.749117	1.47369e-07	0.940701	1.56693e-17
	MEbrown	ENSCHIG00000020492	0.869256	6.13162e-12	0.982792	1.58925e-26
	MEbrown	ENSCHIG00000020840	0.857041	2.53685e-11	0.953595	2.68101e-19
	MEbrown	ENSCHIG00000020918	0.730426	4.26139e-07	0.96023	2.04747e-20
	MEbrown	ENSCHIG00000023108	-0.734181	3.46718e-07	-0.930891	1.95974e-16
	MEbrown	ENSCHIG00000023286	0.707897	1.37308e-06	0.933752	9.76736e-17
	MEbrown	ENSCHIG00000023823	0.767739	4.64994e-08	0.953284	2.99579e-19
	MEbrown	ENSCHIG00000024369	-0.772186	3.47527e-08	-0.912057	1.01747e-14
	MEbrown	ENSCHIG00000024393	0.8487	6.21824e-11	0.946943	2.48306e-18
	MEbrown	ENSCHIG00000025237	-0.763326	6.16955e-08	-0.902964	5.04441e-14
	MEbrown	ENSCHIG00000026049	0.796331	6.3314e-09	0.92917	2.93757e-16
	MEbrown	ENSCHIG00000026291	0.901078	6.89426e-14	0.972657	3.85923e-23
	MEbrown	ENSCHIG00000026323	0.832441	3.08908e-10	0.964185	3.55733e-21
	MEmagenta	VASP	-0.792181	8.61841e-09	0.909155	1.727e-14
	MEmagenta	TNFRSF1A	-0.649565	1.81439e-05	0.915465	5.33793e-15
	MEmagenta	TMEM109	-0.783798	1.57403e-08	0.912502	9.36715e-15
	MEmagenta	SPRY2	-0.683663	4.3074e-06	0.904272	4.04648e-14
	MEmagenta	SHISA5	-0.674551	6.44188e-06	0.903828	4.36252e-14
	MEmagenta	PDIA3	-0.599807	0.000110489	0.905847	3.0906e-14
	MEmagenta	NFKBIA	-0.663072	1.04907e-05	0.920524	1.94543e-15
	MEmagenta	IL17RA	-0.743906	1.99942e-07	0.905456	3.306e-14
	MEmagenta	IGFBP4	-0.654434	1.49389e-05	0.941483	1.25797e-17
	MEmagenta	HTRA1	-0.705389	1.55362e-06	0.940556	1.63182e-17
	MEmagenta	FGFR1	-0.598032	0.000117201	0.945928	3.39954e-18
	MEmagenta	CTBP1	-0.812534	1.76894e-09	0.926103	5.89612e-16
	MEmagenta	CNP	-0.608344	8.28037e-05	0.916822	4.09699e-15
	MEmagenta	CD81	-0.729925	4.37914e-07	0.908833	1.82942e-14
	MEmagenta	ANXA5	-0.654468	1.49184e-05	0.958939	3.48941e-20
	MEmagenta	AKT1	-0.840905	1.37122e-10	0.922141	1.38914e-15
	MEmagenta	ENSCHIG00000009953	-0.766803	4.93993e-08	0.931668	1.6269e-16
	MEmagenta	ENSCHIG00000011782	-0.841969	1.23394e-10	0.952471	3.99205e-19
	MEmagenta	ENSCHIG00000011889	-0.771797	3.56575e-08	0.950425	8.04409e-19
	MEmagenta	ENSCHIG00000014169	-0.837197	1.96826e-10	0.953488	2.78549e-19
	MEmagenta	ENSCHIG00000016552	-0.654529	1.48818e-05	0.901837	6.08441e-14

## Sheet: Table S5
Table S4. The top 10 hub candidates with MCC values form CytoHubba
Modules	Rank	Name	Score
MEgreenyellow	1	ENSCHIG00000006780	11
	1	ENSCHIG00000011548	11
	3	ENSCHIG00000000533	10
	3	ENSCHIG00000024813	10
	5	PRPH	8
	6	STRA6	7
	6	ENSCHIG00000014533	7
	8	ENSCHIG00000011506	6
	8	ENSCHIG00000010344	6
	8	ENSCHIG00000015017	6
MEpurple	1	COL1A2	35
	2	COL1A1	32
	3	ENSCHIG00000012978	25
	4	AQP3	24
	5	BPIFB2	22
	6	SPARC	17
	6	C1QTNF6	17
	8	ENSCHIG00000013577	16
	9	ENSCHIG00000024628	15
	9	ITGBL1	15
MEblack	1	KRTAP11-1	129
	2	TGM7	99
	2	GPRC5D	99
	4	KRT27	97
	5	ENSCHIG00000012604	94
	6	KRTAP3-1	87
	7	ENSCHIG00000021923	80
	8	ENSCHIG00000010511	78
	9	ENSCHIG00000009955	75
	10	ENSCHIG00000026924	74
MEtan	1	ENSCHIG00000010141	12
	1	ENSCHIG00000012088	12
	3	FOS	6
	3	ENSCHIG00000017465	6
	3	ENSCHIG00000026820	6
	6	FOSB	4
	6	FA2H	4
	6	BCO2	4
	6	ELOVL3	4
	6	ENSCHIG00000015313	4
MEbrown	1	ENSCHIG00000012976	126848
	2	DERL2	101140
	3	RPL36	95388
	4	XAB2	86514
	5	ANTKMT	84423
	6	ENSCHIG00000016266	80626
	7	NDUFS5	79750
	8	MRPL14	79704
	9	ENSCHIG00000008613	79620
	10	ENSCHIG00000005268	74520
MEmaganta	1	ENSCHIG00000006714	72
	2	ARHGDIA	71
	3	ENSCHIG00000000311	68
	4	CNBP	63
	5	WBP2	57
	6	PECAM1	54
	7	ENSCHIG00000022426	48
	8	ENSCHIG00000009953	45
	9	PCBP1	44
	10	ENSCHIG00000009641	41
